# Supplementary material for: Cloning and Functional Verification of CYP408A3 and CYP6CS3 Related to Chlorpyrifos Resistance in the Sogatella furcifera (Horváth) (Hemiptera: Delphacidae)
Source: Biology (Basel). 2021 Aug 18;10(8):795. doi: 10.3390/biology10080795 (PMC8389683; doi:10.3390/biology10080795)
Supplement: Supplementary file 1 [file biology-10-00795-s001.zip]

Archive with 1 entries (1 files):
- biology-1334558-supplementary.pdf
